# Supplementary material for: Implementation of an Infection Prevention Care Bundle for Peripheral Intravenous Catheters (PIVCs): A Quality Improvement Study to Enhance PIVC Quality and Reduce Complications
Source: Nurs Rep. 2025 Oct 24;15(11):379. doi: 10.3390/nursrep15110379 (PMC12655417; doi:10.3390/nursrep15110379)
Supplement: Supplementary file 1 [file nursrep-15-00379-s001.zip]

Archive with 1 entries (1 files):
- nursrep-3878893-supplementary.pdf
